# Supplementary material for: Are behavioral responses to eyespots in sticklebacks influenced by the visual environment? An experimental examination
Source: Ecol Evol. 2022 Jul 5;12(7):e9089. doi: 10.1002/ece3.9089 (PMC9256514; doi:10.1002/ece3.9089)
Supplement: Supplementary file 1 — Appendix S1 [file ECE3-12-e9089-s003.csv]

ID	Companion	Light	Pattern	BaselineLatency	ResponseLatency	BaselineStops	ResponseStops
0416T2	No	High	Control	24	5	4	3
0416T20	No	Low	Eyespots	9	15	2	6
0416T24	No	Low	Control	47	20	0	1
0421T13	No	High	Eyespots	2	3	0	1
0421T19	No	Low	Control	21	182	4	5
0421T23	No	Low	Eyespots	29	67	2	5
0421T4	No	High	Eyespots	5	3	2	1
0421T8	No	High	Control	15	5	1	2
0422T21	No	Low	Control	18	8	1	1
0422T28	No	Low	Eyespots	23	41	1	1
0423T12	No	High	Eyespots	2	5	1	2
0423T27	No	Low	Control	28	12	1	0
0423T3	No	High	Control	35	3	5	1
0424T15	No	Low	Control	101	175	8	6
0424T24	Yes	Low	Eyespots	36	11	3	1
0424T7	No	High	Eyespots	7	6	1	2
0425T1	No	High	Control	44	7	0	1
0425T17	No	Low	Eyespots	6	19	0	2
0425T22	No	Low	Control	13	3	2	1
0425T26	Yes	Low	Eyespots	17	20	1	4
0429T30	No	Low	Control	27	22	1	3
0430T25	No	Low	Control	5	58	2	2
0430T4	Yes	High	Eyespots	1	5	0	1
0430T8	No	High	Control	29	3	1	1
0430T9	No	High	Eyespots	15	1	1	0
0501T5	No	High	Eyespots	3	29	1	1
0502T1	Yes	High	Control	3	39	1	3
0504T26	Yes	Low	Eyespots	7	10	2	3
0505T6	No	High	Control	2	3	1	2
0506T11	No	High	Eyespots	1	2	0	0
0507T22	Yes	Low	Control	4	8	1	1
0512T19	Yes	Low	Eyespots	82	9	3	2
0512T23	Yes	Low	Control	62	93	3	3
0512T25	No	Low	Eyespots	26	28	3	6
0512T28	No	Low	Control	22	3	3	0
0512T30	No	Low	Eyespots	2	75	0	3
0513T1	No	High	Control	2	2	1	1
0513T8	No	High	Eyespots	4	3	1
0514T17	Yes	Low	Eyespots	3	2	1	0
0514T21	Yes	Low	Control	2	40	0	3
0514T7	Yes	High	Control	3	3	0	1
0515T29	No	Low	Control	71	103	2	5
0515T5	No	High	Eyespots	118	44	0	1
0516T11	Yes	High	Control	1	2	0	0
0516T26	Yes	Low	Eyespots	2	2	1	1
0516T6	Yes	High	Eyespots	1	1	0	0
0517T12	No	High	Control	2	7	1	1
0517T2	No	High	Control	1	2	0	1
0517T27	No	Low	Eyespots	2	3	0	2
0517T3	No	High	Eyespots	5	17	1	2
0518T14	No	High	Control	3	1	0	0
0519T30	Yes	Low	Eyespots	2	43	0	3
0520T20	No	Low	Control	6	49	1
0527T16	No	Low	Control	16	100
0527T5	No	High	Eyespots	54	6	1	4
0528T1	No	High	Eyespots	2	2	0	0
0528T10	No	High	Eyespots	2	60	1	5
0528T29	Yes	Low	Control	23	20	1	2
0528T3	No	High	Control	2	4	1	1
0529T25	No	Low	Control	7	35	1
0529T30	Yes	Low	Eyespots	1	8	0	0
0529T4	Yes	High	Control	2	2	0	1
0531T23	No	Low	Eyespots	58	61	3	5
0531T9	Yes	High	Control	11	45	1	2
0601T14	Yes	High	Control	81	6	3	1
0603T11	Yes	High	Control	2	3	0	2
0603T12	No	High	Eyespots	2	32	1	7
0603T21	Yes	Low	Control	194	47	4	2
0603T7	No	High	Eyespots	3	4	0	1
0604T26	No	Low	Eyespots	39	103	2	4
0605T16	No	Low	Control	4	44	1	2
0605T17	Yes	Low	Eyespots	4	12	1	2
0606T1	No	High	Control	1	48	0	3
0607T23	Yes	Low	Control	7	25	1	2
0607T29	Yes	Low	Eyespots	86	90	0	4
0607T8	No	High	Eyespots	39	9	1	0
0608T10	No	High	Control	27	1	1	0
0609T15	No	Low	Eyespots	14	10	1	1
0609T2	No	High	Eyespots	34	94	2	2
0609T5	No	High	Control	3	21	1	2
0610T25	No	Low	Control	16	26	1	2
0612T20	No	Low	Control	18	11	3	2
0612T22	No	Low	Eyespots	7	70	0	4
0612T7	Yes	High	Eyespots	2	2	0	0
0613T19	No	Low	Control	12	9	2	1
0613T28	No	Low	Eyespots	19	48	5	5
0614T26	No	Low	Eyespots	24	6	3	2
0614T4	No	High	Eyespots	3	1	0	0
0615T12	No	High	Eyespots	1	1	0	0
0615T3	No	High	Control	2	41	0	1
0616T23	No	Low	Control	77	47	3	3
0617T11	No	High	Control	1	7	0	1
0617T7	No	High	Eyespots	1	78	0	9
