# Supplementary material for: Are behavioral responses to eyespots in sticklebacks influenced by the visual environment? An experimental examination
Source: Ecol Evol. 2022 Jul 5;12(7):e9089. doi: 10.1002/ece3.9089 (PMC9256514; doi:10.1002/ece3.9089)
Supplement: Supplementary file 2 — Appendix S2 [file ECE3-12-e9089-s001.xlsx]

## Sheet: Sheet1
Sheet 1: data	Data used in analysis
ID	Individual fish ID
CompanionFish	If fish had acted as a companion fish (Yes/No)
LightTreatment	Type of light treatment (Low/High)
PreyPattern	Pattern on artificial prey (Eyespots/Control)
BaselineLatency	Latency of baseline trial (s)
ResponseLatency	Latency of response trial (s)
BaselineStops	Number of stops in baseline trial (counts)
ResponseStops	Number of stops in response trial (counts)
